# Supplementary material for: Integrated proteomic and metabolomic profiling identifies distinct molecular signatures and metabolic pathways associated with obesity and potential targets for anti-obesity therapies
Source: Front Endocrinol (Lausanne). 2025 Jul 31;16:1625501. doi: 10.3389/fendo.2025.1625501 (PMC12350109; doi:10.3389/fendo.2025.1625501)
Supplement: Supplementary Table 1 — Clinical phenotypic characteristics of obese patients and controls. [file Table1.xlsx]

## Sheet: Table S1
	Pre-surgery																				Post-surgery																				Control
Name	Ob_1	Ob_2	Ob_3	Ob_4	Ob_5	Ob_6	Ob_7	Ob_8	Ob_9	Ob_10	Ob_11	Ob_12	Ob_13	Ob_14	Ob_15	Ob_16	Ob_17	Ob_18	Ob_19	Ob_20	Ob_1	Ob_2	Ob_3	Ob_4	Ob_5	Ob_6	Ob_7	Ob_8	Ob_9	Ob_10	Ob_11	Ob_12	Ob_13	Ob_14	Ob_15	Ob_16	Ob_17	Ob_18	Ob_19	Ob_20	Ctr_1	Ctr_2	Ctr_3	Ctr_4	Ctr_5	Ctr_6	Ctr_7	Ctr_8	Ctr_9
age	35	30	37	39	32	34	40	42	41	23	30	29	30	28	42	31	41	17	29	35	/	/	/	/	32	/	/	42	/	/	30	29	30	28	42	31	41	17	29	35	33	55	27	33	32	30	51	47	63
gender	0	1	0	1	0	1	1	0	0	1	0	1	0	0	0	0	1	0	1	0	/	/	/	/	0	/	/	0	/	/	0	1	0	0	0	0	1	0	1	0	0	1	0	0	0	0	1	1	1
height	159	163	168.1	164.1	165.2	160	161	151	159.5	169	161.6	170	162	166.7	151.2	165.8	177.3	165.5	172.4	157.3	159	163	168.1	164.1	165.2	160	161	151	159.5	169	161.6	170	162	166.7	151.2	165.8	177.3	165.5	172.4	157.3	162	168	160	160	156	150	172	163	165
weight	90	107.3	92.3	87.8	96.8	83	82.9	98.3	81.4	98.8	89.4	120	81.8	91.5	98.3	106.8	116.0	95.4	131.2	88.3	72.0	80	66.0	67.5	55.0	62.0	60.0	65	60.9	76.0	60	69.8	54	69.8	69	76.9	80	70.2	95.4	60.9	60	70	71	63	45	47	65	70	70
BMI	35.7	40.4	32.7	32.6	35.5	32	32	43	32	34.6	34.2338	41.5225	31.169	32.9268	42.9982	38.851	36.9012	34.8299	44.1427	35.6864	28.4799	30.1103	23.3565	25.0661	20.1531	24.2188	23.1473	28.5075	23.9384	26.6097	22.9757	24.1522	20.5761	25.118	30.1818	27.9742	25.4491	25.6296	32.0977	24.6127	22.8624	24.8016	27.7344	24.6094	18.4911	20.8889	21.9713	26.3465	25.7117
TC	5.15	4.01	5.42	5.33	6.46	5.3	4.4	3.28	4.58	4.4	6.01	6.83	5.11	4.28	3.28	5.59	4.78	3.49	4.01	3.73	/	/	/	/	5.41	/	/	4.11	/	/	6.32	5.04	5.60	4.76	4.11	4.36	4.04	4.95	3.92	4.23	4.90	3.75	5.75	4.99	6.44	4.15	4.42	4.91	4.90
LDL	3.3	2.39	3.64	3.66	4.19	3.6	2.68	1.80	2.98	2.3	4.00	5.18	3.36	2.77	1.80	3.67	2.48	2.11	2.39	1.90	/	/	/	/	3.30	/	/	2.57	/	/	3.91	3.17	3.44	3.10	2.57	2.44	1.93	3.01	2.41	2.38	2.80	1.15	3.47	3.34	3.88	2.33	3.04	2.81	2.79
HDL	0.97	1.12	1.06	1.11	1.18	0.64	1.35	0.71	1.13	1.60	1.63	1.38	1.23	1.07	0.71	1.36	1.59	0.93	0.97	1.61	/	/	/	/	1.12	/	/	1.01	/	/	1.78	1.38	1.54	1.20	1.01	1.74	1.55	1.62	1.17	1.70	1.60	2.49	1.53	1.17	1.94	1.48	1.07	1.61	1.59
TG	4.25	0.81	2.18	2.57	1.93	8.22	1.85	5.41	1.34	1.14	1.33	1.28	0.95	2.00	5.47	0.96	1.94	0.62	1.80	0.42	/	/	/	/	0.98	/	/	1.31	/	/	0.86	0.62	0.82	0.72	1.31	0.56	0.70	0.85	0.73	0.60	1.53	2.15	0.74	1.47	2.34	0.93	1.56	1.54	1.52
Glu	7.48	5.77	4.89	5.08	6.48	6.37	5.81	4.83	4.82	4.72	5.14	4.70	4.92	11.74	4.83	5.18	6.67	3.95	5.29	5.30	/	/	/	/	3.76	/	/	3.96	/	/	4.86	3.91	4.67	4.96	3.96	4.25	4.37	4.99	4.53	4.37	4.07	5.63	3.48	6.1	5.45	6.1	6.19	4.60	4.43
ALT	71.8	41.3	30.2	73.3	140.5	68.8	23.9	23.2	11.9	15.1	11.6	44.7	25.1	53.0	23.2	16.1	30.7	26.5	74.3	13.4	/	/	/	/	19.2	/	/	11	/	/	4	23	12	16	11	11	17	7	15	10	17.1	21.7	16.1	19.1	18	426.7	11.1	54.5	34.2
AST	33.9	21.6	20.6	49	85.2	37.9	18.5	19.8	16.6	10.8	23.7	59.5	20.6	27.2	19.8	14.0	23.2	19.4	35.4	12.4	/	/	/	/	17.3	/	/	13	/	/	15	22	17	15	13	12	18	15	16	14	15.8	21.1	21.6	22.9	19.2	314.8	12.2	36.3	26.9
Uric Acid	304.3	587	594.2	228.4	463.8	383.4	468.5	427.9	405.8	323.3	517	488.2	369.2	514	427.9	273.9	349	455.9	546.1	347.1	/	/	/	/	291.0	/	/	317	/	/	329	306	347	333	317	370	243	421	456	277	266.5	428.4	352	324.7	228.7	275.4	234	558.7	419.1
Creatinine	52.8	82.7	56	50.9	73.9	4.64	61.0	51.8	66.2	49.9	49.6	72.1	53.2	49.6	51.8	51.2	54.5	70.3	68.6	55.8	/	/	/	/	63.7	/	/	54	/	/	50	79	60	57	54	71	51	76	73	46	62.5	85.5	54.6	51	43.6	60.3	76.8	81.7	75.1
Urea Nitrogen	5.38	4.4	3.46	47	5.41	47.9	4.15	3.90	4.53	5.74	3.91	5.66	4.00	4.20	3.90	2.07	3.40	5.60	5.29	4.53	/	/	/	/	6.97	/	/	3.43	/	/	2.84	7.53	5.67	5.16	3.43	4.43	2.98	5.52	4.46	3.84	4.4	6.73	4.46	4.09	4.37	3.22	3.79	4.32	4.38
History of NAFLD	1	1	1	1	1	1	1	1	1	1	1	1	1	1	1	1	1	1	1	1	1	1	1	1	0	1	1	1	1	1	1	0	0	0	1	1	0	1	1	0	0	0	0	0	0	0	0	0	0
History of Diabetes	1	0	0	0	1	0	0	0	0	0	0	0	0	1	0	0	1	0	0	0	1	0	0	0	0	0	0	0	0	0	0	0	0	1	0	0	1	0	0	0	0	0	0	0	0	0	0	0	0
[truncated: 1 more columns]
