# Supplementary material for: Integrated proteomic and metabolomic profiling identifies distinct molecular signatures and metabolic pathways associated with obesity and potential targets for anti-obesity therapies
Source: Front Endocrinol (Lausanne). 2025 Jul 31;16:1625501. doi: 10.3389/fendo.2025.1625501 (PMC12350109; doi:10.3389/fendo.2025.1625501)
Supplement: Supplementary Table 2 — The results of differential protein analysis. [file Table2.xlsx]

## Sheet: Table S2
Gene.names	logFC	AveExpr	P.adj
OSBPL10	-2.32924	16.1024	0.000156121
AGBL3	-5.43853	18.159	0.00050726
MDGA1	-2.47134	16.4774	0.000618367
IGHV3OR15-7	-2.42042	16.641	0.000894686
MINDY1	-3.65418	17.1322	0.00107723
CHGA	2.17955	16.502	0.00138497
EML4	1.29261	15.8062	0.00270854
PPIG	-1.78865	16.3259	0.00349235
COL11A2	-1.34052	17.1103	0.00384331
ARHGAP21	-3.75882	17.8439	0.00389407
CEP192	-1.71294	15.4713	0.00396742
EPX	-1.02994	17.3449	0.0041455
VPS13B	1.5781	16.4505	0.00487012
FCN3	1.50769	15.5871	0.00494398
CDK13	2.34499	17.7144	0.00500462
LRCH3	-2.22715	17.149	0.00516782
GRID2IP	2.23373	16.9118	0.0058985
ANO3	-1.10185	16.0907	0.00592132
EPM2AIP1	-1.39965	15.9684	0.00774077
NA	-2.50413	16.4618	0.0078458
SORBS2	1.48497	15.1548	0.00785858
FOLR3	1.71069	17.2184	0.00830985
ZSCAN5DP	-1.46018	15.8297	0.00836878
ZBTB38	-2.36238	18.7851	0.00837569
ANKIB1	-2.83639	17.3132	0.00898488
TTC28	-1.35659	16.4477	0.00902386
TDRD6	1.3742	16.267	0.00920215
CCDC18	1.79229	17.8132	0.00935869
PLTP	-1.16913	18.4502	0.00988909
TBC1D30	-1.75516	16.1122	0.0100821
KANK2	-5.61751	21.6512	0.0102514
RTCA	2.70022	19.6264	0.0106956
DHRS7C	-1.33914	15.9512	0.0107928
BBS1	-1.44872	17.9363	0.0109979
SCAMP2	-1.11417	15.501	0.0111181
WDR33	6.69038	20.1731	0.0112544
ATR	-1.43528	17.2908	0.0112735
GSTT1	1.3305	16.1348	0.0120368
ATG9A	-1.55608	15.7275	0.0121041
TIMELESS	-1.60416	16.5531	0.0121609
ANKRD34A	2.82374	18.3161	0.0132165
DACT3	-2.24963	18.6973	0.0132886
MAP7D2	1.47424	15.674	0.0134439
MYO10	1.50276	16.8401	0.0137365
DCD	-1.47602	16.0611	0.0141598
KIRREL2	-2.10792	18.0678	0.014315
MMRN1	-1.93136	17.2557	0.0144165
GOLGA5	1.25354	16.5041	0.0147127
SPTAN1	2.622	19.1901	0.014889
SLC12A2	1.38468	16.2506	0.0156366
IFT140	-1.01249	17.9763	0.0157144
SERPING1	1.43106	16.2255	0.0165051
PLXNC1	1.60618	16.5605	0.0168783
ARL8B;ARL8A	2.50243	17.8852	0.0171013
KRT9	1.35805	20.4288	0.0175805
ERMP1	-2.7496	17.4991	0.0179065
SMARCE1	-2.99475	17.98	0.0188463
TBC1D9B	2.12073	18.113	0.0193044
WDPCP	3.095	17.0598	0.0193675
MEFV	-1.92462	17.4606	0.019491
MIB2	2.35863	15.5851	0.0202384
RBMS1	-1.24564	17.5654	0.0203049
GPATCH8	-1.05221	18.0051	0.0203066
MYH9	1.3137	15.8339	0.0205869
PAPSS2	-1.37004	17.6967	0.0220925
CFAP47	-3.22876	19.668	0.0223577
BTNL9	1.31079	16.6187	0.0226855
DDX54	-2.06474	18.0853	0.022873
CSRP1	1.19393	20.424	0.0235057
IGF2	1.03573	17.0416	0.02635
PASK	-1.6299	16.4624	0.0265055
CNTFR	-2.33925	19.991	0.026677
CHD2	-2.30941	19.8391	0.0268833
ADAR	-1.41802	19.412	0.027889
DSTYK	-2.39475	17.7857	0.0283809
STT3A	-1.57784	17.7393	0.0287945
PRDM15	-2.91063	19.354	0.0288937
ATP7A	-1.47099	16.1925	0.0305998
HEATR4	1.73748	16.1506	0.0311538
CPB2	-4.17255	23.6675	0.0314071
ZNF800	1.80708	16.595	0.031498
CIMAP2	-1.75197	16.3968	0.0317617
CDKL5	1.60381	16.7205	0.0319145
NEFH	-2.05394	17.2733	0.0333721
RPL13A;RPL13AP3	-1.19648	17.8023	0.0334131
CYFIP2	1.482	16.126	0.0335641
CRYBG1	1.35485	16.971	0.0341442
PCNX1	-1.67336	16.9635	0.0342882
XPO4	-2.96841	17.5865	0.0343313
GIPC1	1.85225	19.0048	0.0344475
MYL1	1.17935	22.1289	0.0345429
SBF2	-2.09359	18.3408	0.0353463
PLCD4	-2.04914	16.9287	0.0355701
RAB38	-1.3135	15.6613	0.0359766
PIF1	-1.22469	17.8139	0.0367778
SUN2	-1.4164	16.718	0.0372165
SAP18	1.52758	17.909	0.0373596
ZC3H3	-1.61379	17.617	0.0373822
KIF2A	1.36804	18.0523	0.0377604
MN1	1.18502	15.8095	0.0385525
ATP2C2	-1.9632	16.7294	0.0388094
PLIN2	2.12616	18.3561	0.0388513
MAGED2	2.57477	18.56	0.0393242
PRTN3	1.41372	17.9023	0.0399592
ADAMTS19	-1.3303	15.1625	0.0400197
GP1BA	1.17521	16.2372	0.0400654
DNAH14	1.02367	17.2394	0.0403862
KIAA1755	-1.93191	16.7221	0.0404833
DCAF1	-1.55341	18.305	0.0409539
MAX	-2.00774	17.6346	0.0410303
B4GALNT4	1.1548	16.0956	0.041666
IGLV1-51	1.81465	16.9289	0.0417462
RP1	-1.43039	15.8109	0.0420251
SOWAHA	-1.34875	17.2407	0.042543
KRT1	1.00066	19.9886	0.0425962
TRIM33	1.99417	17.0043	0.0431162
RGS10	2.74252	19.3309	0.0431649
NF1	-2.10818	17.1229	0.0434164
CHMP3;RNF103-CHMP3	-1.886	17.3653	0.0441625
PCDHA5	-3.13932	18.097	0.04439
PHACTR2	1.74467	17.0412	0.0446871
ARHGEF6	-3.6077	19.8775	0.0450186
LRRK2	-1.37541	18.0283	0.046555
SMARCA1	1.44896	17.1263	0.046566
OTOGL	-2.58419	19.1769	0.0466882
GATM	1.55114	17.2491	0.0468663
TSPAN10	-3.19657	19.3682	0.0469482
RBCK1	2.14185	16.8649	0.0475906
CRYZL1	-1.37598	17.2189	0.0482745
CCDC33	-3.39786	19.1614	0.0484358
WHRN	-1.69818	18.0344	0.0487086
CUL2	-1.58816	16.6066	0.0491583
LY75;CD302	2.86913	22.0307	0.0494839
MYO9B	1.73479	18.84	0.0497352
CCDC144A;CCDC144BP;CCDC144CP	1.2976	15.9763	0.0498752
