# Supplementary material for: Integrated proteomic and metabolomic profiling identifies distinct molecular signatures and metabolic pathways associated with obesity and potential targets for anti-obesity therapies
Source: Front Endocrinol (Lausanne). 2025 Jul 31;16:1625501. doi: 10.3389/fendo.2025.1625501 (PMC12350109; doi:10.3389/fendo.2025.1625501)
Supplement: Supplementary Table 3 — GO annotation analysis results of proteins. [file Table3.xlsx]

## Sheet: Table S3
ID	Description	setSize	enrichmentScore	NES	pvalue	p.adjust	rank	leading_edge	core_enrichment
GO:0046777	protein autophosphorylation	62	-0.541442	-1.79001	0.000619602	0.000619602	633	tags=31%, list=13%, signal=27%	2475/4921/5167/4361/2324/2011/10040/23049/3645/4294/545/5747/8408/23604/51755/120892/2049/23178/4342
GO:0003012	muscle system process	141	0.41079	1.60999	0.000638852	0.000638852	870	tags=30%, list=18%, signal=26%	1113/9732/2628/7442/800/8470/4632/5910/80149/7074/1264/5286/55811/89/25802/1829/29895/6444/1674/6093/23125/493829/4634/477/1410/4638/140465/6833/113246/7168/10611/481/3757/7169/7528/7373/23336/26509/10087/183/5318/10398/84193
GO:0034389	lipid droplet organization	13	0.780753	1.90072	0.000710944	0.000710944	42	tags=23%, list=1%, signal=23%	8605/123/5481
GO:0030520	intracellular estrogen receptor signaling pathway	22	-0.680193	-1.8289	0.00134146	0.00134146	222	tags=14%, list=5%, signal=13%	57617/79039/25959
GO:0050856	regulation of T cell receptor signaling pathway	17	0.689039	1.79634	0.00224273	0.00224273	1019	tags=53%, list=21%, signal=42%	5819/8934/5777/5621/5074/8525/7070/29085/1845
GO:0045123	cellular extravasation	26	0.632845	1.84976	0.00272911	0.00272911	949	tags=58%, list=20%, signal=47%	5657/2811/613/6484/23236/566/9439/119/83483/6093/3683/3672/7070/1991/683
GO:0060828	regulation of canonical Wnt signaling pathway	74	-0.483081	-1.62991	0.00329553	0.00329553	1030	tags=34%, list=21%, signal=27%	9113/4790/84327/27031/8658/1601/115908/2737/9736/324/9604/1277/440193/57664/23394/8994/1455/54475/8796/120892/153090/147906/388336/23240/63977
GO:0071887	leukocyte apoptotic process	23	-0.635616	-1.72406	0.00416314	0.00416314	1194	tags=48%, list=25%, signal=36%	3661/355/3059/2737/57678/1514/5585/3718/23411/9693/4763
GO:0006939	smooth muscle contraction	24	0.620425	1.78066	0.0044426	0.0044426	1208	tags=62%, list=25%, signal=47%	9732/7442/5910/1264/5286/6093/477/4638/84193/18/4629/6525/857/6647/490
GO:0033044	regulation of chromosome organization	88	-0.443562	-1.53027	0.00518865	0.00518865	903	tags=28%, list=19%, signal=24%	472/8658/1062/4609/51143/54617/546/324/11284/4361/54386/64682/86/196528/8467/23049/51377/80119/23310/57492/545/51112/23293/4342/6605
GO:0008015	blood circulation	159	0.368702	1.46889	0.00520974	0.00520974	869	tags=25%, list=18%, signal=21%	1113/9732/2983/7040/284/7442/710/5910/388125/80149/613/55636/5286/55811/566/1829/367/83483/6444/1674/6093/1359/4634/477/1215/6833/7168/1573/481/3672/3757/1373/1511/26509/183/64167/83988/5318/79987
GO:0060070	canonical Wnt signaling pathway	82	-0.463898	-1.58597	0.00531319	0.00531319	1030	tags=32%, list=21%, signal=25%	9113/4790/27185/84327/27031/8658/1601/115908/2737/9736/324/9604/1277/440193/57664/23394/8994/1455/54475/8796/120892/153090/147906/388336/23240/63977
GO:0006936	muscle contraction	111	0.38683	1.46708	0.0107607	0.0107607	870	tags=30%, list=18%, signal=25%	1113/9732/7442/800/4632/5910/80149/1264/5286/55811/89/25802/1829/29895/6444/1674/6093/4634/477/1410/4638/140465/113246/7168/481/3757/7169/23336/26509/10087/5318/10398/84193
GO:1901796	regulation of signal transduction by p53 class mediator	33	-0.581226	-1.6798	0.0059296	0.0059296	1494	tags=61%, list=31%, signal=42%	10419/6125/6224/3190/4869/6201/4839/8533/6135/472/50484/4609/6209/2475/80237/23028/23246/23411/545/3090
GO:0071897	DNA biosynthetic process	69	-0.471995	-1.58174	0.00697844	0.00697844	1263	tags=38%, list=26%, signal=28%	908/9894/10575/5111/225689/11201/84875/54464/472/8658/50484/4609/2671/54433/11284/4361/6117/54386/3980/201973/80119/23411/5426/545/10039/23293
