# Supplementary material for: Integrated proteomic and metabolomic profiling identifies distinct molecular signatures and metabolic pathways associated with obesity and potential targets for anti-obesity therapies
Source: Front Endocrinol (Lausanne). 2025 Jul 31;16:1625501. doi: 10.3389/fendo.2025.1625501 (PMC12350109; doi:10.3389/fendo.2025.1625501)
Supplement: Supplementary Table 4 — KEGG annotation analysis results of proteins. [file Table4.xlsx]

## Sheet: Table S4
ID	Description	setSize	enrichmentScore	NES	pvalue	p.adjust	rank	leading_edge	core_enrichment
hsa04520	Adherens junction	48	0.489633	1.60903	0.00485926	0.00485926	859	tags=31%, list=18%, signal=26%	5819/9411/8976/5797/7454/5777/29895/6093/5770/56288/2033/87/5787/5906/10398
hsa04080	Neuroactive ligand-receptor interaction	22	0.605277	1.6636	0.00645374	0.00645374	907	tags=45%, list=19%, signal=37%	2904/7442/718/1511/2563/5646/5340/183/887/3001
hsa04064	NF-kappa B signaling pathway	23	-0.5689	-1.51426	0.0217683	0.0217683	1199	tags=43%, list=25%, signal=33%	3383/1460/1459/4790/472/4615/5335/51135/10454/257397
hsa04724	Glutamatergic synapse	35	0.482989	1.49111	0.0231408	0.0231408	426	tags=17%, list=9%, signal=16%	8605/2904/107/23236/9455/23154
hsa04915	Estrogen signaling pathway	42	0.447535	1.42735	0.0271208	0.0271208	1004	tags=36%, list=21%, signal=29%	107/3857/23236/1388/3880/4318/5580/8648/3858/6655/3875/3861/3305/5295/5604
hsa04814	Motor proteins	109	0.344751	1.30597	0.0307796	0.0307796	688	tags=20%, list=14%, signal=18%	3796/23026/4650/4651/63971/8701/4632/127602/4627/196385/4642/147700/29895/399687/4634/140465/7168/79659/4645/81027/26153/7169
hsa04970	Salivary secretion	25	0.52376	1.4822	0.030995	0.030995	1208	tags=48%, list=25%, signal=36%	2983/6558/107/23236/477/820/481/6844/683/6522/4069/490
hsa04820	Cytoskeleton in muscle cells	150	0.318938	1.2665	0.0401723	0.0401723	859	tags=29%, list=18%, signal=25%	6709/1729/1465/4632/4627/7058/11155/114793/2274/27295/89/25802/4604/1829/29895/1158/6444/1674/2273/64236/2027/4634/477/9260/1466/23353/85301/171024/1293/7168/7057/1301/10611/481/3672/3674/7169/84033/3693/2335/8572/2026/5318/10398
hsa00020	Citrate cycle (TCA cycle)	25	-0.550298	-1.49382	0.0438596	0.0438596	1824	tags=80%, list=38%, signal=50%	3417/2271/4191/48/3421/1743/5162/4967/1737/3418/6389/3420/3419/8803/5105/50/5091/8802/5106/1431
hsa04921	Oxytocin signaling pathway	56	0.407064	1.39262	0.0477703	0.0477703	539	tags=16%, list=11%, signal=14%	8605/2983/107/2002/23236/6093/4638/140465/8536
hsa03410	Base excision repair	11	-0.677236	-1.50074	0.0509091	0.0409091	598	tags=36%, list=12%, signal=32%	11284/3980/5426/10039
hsa05162	Measles	40	-0.46302	-1.40952	0.052901	0.042901	1356	tags=48%, list=28%, signal=34%	6776/4940/6772/3661/1460/355/6774/1459/4790/208/29110/4599/4615/9641/51284/3718/51135/103/27113
hsa04974	Protein digestion and absorption	45	-0.459721	-1.414	0.0529915	0.0429915	815	tags=36%, list=17%, signal=30%	1282/1280/1294/1278/1284/1277/1308/6520/1300/50509/1292/256076/1302/81578/169044/1361
hsa00513	Various types of N-glycan biosynthesis	12	-0.650982	-1.47627	0.0533808	0.0433808	541	tags=42%, list=11%, signal=37%	6185/4124/283358/6487/3703
hsa04392	Hippo signaling pathway - multiple species	10	-0.67192	-1.45587	0.0623886	0.0423886	191	tags=60%, list=4%, signal=58%	54798/79633/9113/8994/4771/8642
