# Supplementary material for: Integrated proteomic and metabolomic profiling identifies distinct molecular signatures and metabolic pathways associated with obesity and potential targets for anti-obesity therapies
Source: Front Endocrinol (Lausanne). 2025 Jul 31;16:1625501. doi: 10.3389/fendo.2025.1625501 (PMC12350109; doi:10.3389/fendo.2025.1625501)
Supplement: Supplementary Table 5 — The results of differential metabolites analysis. [file Table5.xlsx]

## Sheet: Table S5
Metabolite	VIP_pred_OPLS-DA	FC(Ob/Ln)	P_adj	Regulate	KEGG Compound ID	Mode	CAS ID	M/Z	Retention time	Formula
4-Vinylcyclohexene	4.9932	1.648	8.76e-08	up	C19310	pos	100-40-3	126.128	4.55275	C8H12
(R)-(+)-Ropivacaine	4.9488	1.3833	1.03e-07	up	-	pos	-	275.212	4.55275	C17H26N2O
Ropivacaine	4.9021	1.3515	1.06e-07	up	C07532	pos	84057-95-4	275.212	4.88665	C17H26N2O
Octanamide	4.9243	1.6033	9.58e-07	up	-	pos	-	126.128	4.88665	C8H17NO
Oxycodone	2.9346	1.1693	2.03e-06	up	C08018	pos	76-42-6	316.154	3.13023	C18H21NO4
Fructosyl-lysine	4.2026	1.4295	4.44e-06	up	C16488	pos	21291-40-7	347.123	4.36628	C12H24N2O7
PERILLIC ACID	1.923	1.0618	8.04e-06	up	C11924	pos	7694-45-3	167.107	6.50808	C10H14O2
Beta-Aspartylhydroxamate	3.255	1.2165	1.99e-05	up	C03124	pos	8029-76-3	319.084	6.2689	C4H8N2O4
10-Hydroxycarbazepine	4.2089	1.4352	4.24e-05	up	C07493	pos	29331-92-8	255.113	6.19702	C15H14N2O2
Valeric acid	3.4677	1.2341	5.31e-05	up	C00803	pos	109-52-4	144.102	0.718367	C5H10O2
6-Keto-PGF1alpha	3.518	0.6954	5.47e-05	down	C05961	neg	58962-34-8	369.228	5.95018	C20H34O6
Biocytin	3.2205	1.4091	6.39e-05	up	C05552	neg	576-19-2	371.173	6.24705	C16H28N4O4S
4-Oxo-1-(3-pyridyl)-1-butanone	2.4926	1.1974	6.58e-05	up	C19567	neg	76014-80-7	162.055	6.0616	C9H9NO2
QUISQUALIC ACID	3.8342	1.2897	8.7e-05	up	C08296	pos	52809-07-1	231.072	1.25425	C5H7N3O5
12S-HHT	3.1955	0.7109	9.67e-05	down	C20388	neg	54397-84-1	279.197	6.30263	C17H28O3
1-Hydroxymethylnaphthalene	3.3552	1.6154	9.96e-05	up	C14089	neg	4780-79-4	193.044	3.67322	C11H10O
Diniconazole	5.3335	2.217	0.0001094	up	C18720	pos	83657-24-3	326.085	5.74612	C15H17Cl2N3O
N-Benzoyl-L-tyrosine	3.3784	0.825	0.0001269	down	-	pos	-	308.091	0.646167	C16H15NO4
4-Pyridoxic Acid	2.0705	1.1223	0.0001375	up	C00847	neg	82-82-6	182.045	4.02238	C8H9NO4
Demethylcalabaxanthone	3.0917	1.2871	0.0001516	up	-	neg	106897-03-4	377.136	4.86193	C23H22O5
3-Methyldioxyindole	2.5545	1.2067	0.0001592	up	C05834	neg	3040-34-4	208.061	5.04208	C9H9NO2
LysoSM(d18:0)	3.0107	0.8309	0.0001804	down	-	pos	-	484.384	6.53207	C23H51N2O5P
Paramethadione	2.0419	1.1126	0.0001971	up	C07411	neg	115-67-3	138.055	4.02565	C7H11NO3
Asparagine-betaxanthin	4.7365	0.666	0.0002101	down	-	pos	-	308.091	1.0619	C13H15N3O7
Ancymidol	2.8258	1.2319	0.0002158	up	C18774	neg	12771-68-5	255.114	6.0121	C15H16N2O2
Formyl-5-hydroxykynurenamine	3.3357	1.3605	0.0003279	up	C05647	neg	958733-17-0	229.058	1.31015	C10H12N2O3
Methyl 2-((3,4-dihydro-3,4-dioxo-1-naphthalenyl)amino)benzoate	3.0993	0.7599	0.0003529	down	-	neg	-	328.059	0.7486	C18H13NO4
Fluticasone furoate	2.4562	1.1927	0.0003755	up	-	neg	-	583.166	0.7401	C27H29F3O6S
Germacrone	3.0569	1.326	0.0004363	up	C16966	neg	6902-91-6	255.114	5.8482	C15H22O
PE(22:0/PGJ2)	1.536	0.9656	0.0004544	down	-	pos	-	876.569	7.50815	C47H84NO10P
Latrunculin B	1.2601	1.0254	0.0004583	up	C19904	pos	76343-94-7	413.212	6.92925	C20H29NO5S
Gabaculine	2.0652	1.1415	0.0004795	up	C12110	neg	87980-11-8;99-05-8	138.055	3.78877	C7H9NO2
Furosemide	1.9639	0.9071	0.0005109	down	C07017	neg	54-31-9	375.006	2.03832	C12H11ClN2O5S
4-Hydroxy-5-phenyltetrahydro-1,3-oxazin-2-one	2.2694	1.1591	0.0006481	up	C16595	neg	-	238.072	5.90082	C10H11NO3
PE(PGJ2/22:0)	1.9966	0.9314	0.0007415	down	-	pos	-	876.569	7.38083	C47H84NO10P
Inosine	1.8355	0.9362	0.0007681	down	C00294	neg	58-63-9	267.074	2.04163	C10H12N4O5
L-Homoserine	1.3508	1.0597	0.0008719	up	C00263	neg	672-15-1	118.05	0.5405	C4H9NO3
Gelsemin	3.3137	1.3788	0.001015	up	-	neg	-	343.142	5.99738	C20H22N2O2
5-Phenyl-1,3-oxazinane-2,4-dione	3.8044	1.5112	0.001023	up	C16596	pos	-	174.055	3.9556	C10H9NO3
Malonic semialdehyde	1.459	1.0415	0.001354	up	C00222	pos	926-61-4	106.05	0.614233	C3H4O3
Quinacrine	1.2996	1.0309	0.001564	up	C07339	pos	83-89-6	441.243	6.92925	C23H30ClN3O
DG(18:0/20:4(8Z,11Z,14Z,17Z)/0:0)	2.1759	1.0798	0.00173	up	C00165	pos	-	627.534	6.44433	C41H72O5
D-Ribulose 5-Phosphate	2.4765	0.8044	0.001874	down	C00199	neg	551-85-9;4151-19-3	211.001	0.7486	C5H11O8P
Cytosine deoxyribonucleoside	2.4287	0.8241	0.002145	down	C00881	neg	951-77-9	272.089	0.758533	C9H13N3O4
9-beta-d-Arabinofuranosylguanine	3.2883	0.7644	0.002201	down	-	pos	-	284.099	1.71463	C10H13N5O5
Soquinolol	3.3437	1.484	0.002376	up	-	neg	-	343.142	5.81268	C17H26N2O3
MG(0:0/20:2(11Z,14Z)/0:0)	1.598	0.9617	0.002432	down	-	pos	-	787.604	7.37302	C23H42O4
Allysine	2.0261	0.9104	0.002467	down	C04076	pos	6665-12-9;1962-83-0	128.071	0.75835	C6H11NO3
5-Hydroxyferulic acid	1.5499	0.9212	0.002508	down	C05619	neg	110642-42-7;256642-48-5	209.045	4.86193	C10H10O5
9H-Purine-9-ol	1.5892	0.9222	0.002562	down	-	neg	-	135.03	2.04163	C5H4N4O
D-manno-2-Heptulose	1.2619	1.0486	0.0026	up	C08236	neg	60426-75-7	245.043	0.660533	C7H14O7
Biotin	1.968	1.1682	0.002664	up	C00120	neg	58-85-5	243.083	6.25597	C10H16N2O3S
Gamma-Glutaminyl-4-hydroxybenzene	1.5897	1.1031	0.002705	up	-	neg	30382-24-2	219.077	2.04163	C11H14N2O4
4-Hydroxyquinoline	3.1165	1.4067	0.002829	up	C06343	pos	611-36-9	146.06	3.44865	C9H7NO
Selachyl alcohol	2.3327	1.2298	0.002868	up	C13860	neg	34783-94-3	341.307	6.75883	C21H42O3
PI(18:1(9Z)/0:0)	1.5678	0.9287	0.002929	down	-	neg	1114770-15-8	597.305	7.45093	C27H51O12P
2,3-Dihydroxypropanamide	1.0772	1.0425	0.003107	up	-	neg	-	104.034	0.61005	C3H7NO3
XI-Dihydro-2-methyl-3(2H)-thiophenone	4.5544	2.5464	0.003249	up	-	pos	-	134.064	2.99975	C5H8OS
GDP-Beta-L-Fucose	2.7651	0.7724	0.003338	down	C00325	neg	15839-70-0	588.075	1.04633	C16H25N5O15P2
Cytosine	2.4278	0.855	0.003418	down	C00380	pos	71-30-7	112.051	0.750367	C4H5N3O
Lactose	2.0011	1.0969	0.004074	up	C00243	pos	5965-66-2;63-42-3	360.15	0.6865	C12H22O11
PE(14:1(9Z)/22:0)	1.5518	0.9572	0.004355	down	C00350	pos	-	728.559	7.47632	C41H80NO8P
5-Hydroxyindoleacetate	1.7843	1.1215	0.004362	up	C05635	neg	54-16-0	172.04	4.4996	C10H9NO3
DG(20:5(5Z,8Z,11Z,14Z,17Z)/15:0/0:0)	1.4579	1.0717	0.004725	up	C00165	neg	-	581.456	6.69367	C38H64O5
3-Hexen-1-ol	2.828	1.3827	0.004732	up	C08492	pos	928-96-1	118.123	0.750367	C6H12O
Adenosine 5'-Monophosphate	2.3094	0.8026	0.004736	down	C00020	neg	61-19-8	346.056	1.03462	C10H14N5O7P
Adrenic Acid	1.2555	1.0535	0.004932	up	C16527	neg	28874-58-0	331.265	6.75407	C22H36O2
Fluoronaphthyridone	1.0716	1.0401	0.004944	up	-	neg	-	185.012	1.0659	C8H5FN2O
Panose	1.372	1.0584	0.004974	up	C00713	neg	33401-87-5;470-69-9	549.168	0.723067	C18H32O16
Uric Acid	2.6086	0.7998	0.005483	down	C00366	neg	69-93-2	167.02	0.66595	C5H4N4O3
4-Amino-3-hydroxybutyrate	1.2831	1.0339	0.005571	up	C03678	pos	-	120.066	0.638167	C4H9NO3
[(2S,3S,5R)-3-Azido-5-(5-methyl-2,4-dioxopyrimidin-1-yl)oxolan-2-yl]methyl (2S,3S)-2-amino-3-methylpentanoate	1.301	1.0327	0.005955	up	-	pos	-	413.212	7.08018	C16H24N6O5
(20R,22R)-20,22-dihydroxycholesterol	2.1206	1.1092	0.006189	up	C05501	pos	-	401.341	7.1673	C27H46O3
PE(P-18:0/20:5(5Z,8Z,11Z,14Z,17Z))	1.4833	0.961	0.006261	down	-	pos	-	750.54	7.48418	C43H76NO7P
N,N-Dimethyldodecylamine-N-oxide	1.5179	1.0432	0.006983	up	-	pos	-	230.248	6.16507	C14H31NO
Tetrahydrocortisol	1.0456	1.034	0.007093	up	C05472	neg	1953-02-01	347.221	6.69367	C21H34O5
5-Aminovaleric Acid	1.0596	1.0568	0.00769	up	C00431	neg	660-88-8	116.071	0.77845	C5H11NO2
Hydroxydeoxyguanosine	2.4403	0.8748	0.007753	down	-	pos	-	284.099	1.98817	C10H13N5O5
Betavulgarin	1.383	0.9298	0.007757	down	C10201	neg	51068-94-1	357.062	6.10562	C17H12O6
Cystine	2.0257	1.1108	0.007815	up	C00491	pos	56-89-3;923-32-0;87-51-4	241.031	0.614233	C6H12N2O4S2
Gamma-Aminobutyric acid cetyl ester	1.6793	1.0618	0.007826	up	-	pos	-	310.31	6.04207	C20H41NO2
Tirofiban	1.2996	1.0345	0.007841	up	C07965	pos	144494-65-5	441.243	7.07223	C22H36N2O5S
L-Serine	1.1574	1.0302	0.007927	up	C00065	pos	56-45-1	106.05	0.533667	C3H7NO3
Dexamethasone palmitate	2.1086	1.0932	0.008214	up	-	pos	-	648.468	6.59577	C38H59FO6
Allantoin	2.8365	1.3433	0.008613	up	C01551	neg	97-59-6	157.036	0.713183	C4H6N4O3
Coumarinic acid	1.1202	0.9599	0.008824	down	C05838	neg	495-79-4	209.045	5.19765	C9H8O3
D-Erythrose	1.2512	0.9318	0.009033	down	C01796	neg	1758-51-6;583-50-6	119.034	0.765767	C4H8O4
Guanosine	1.941	0.9005	0.009074	down	C00387	neg	118-00-3	282.085	2.04163	C10H13N5O5
19(R)-hydroxy-PGE1	2.2073	0.8697	0.009083	down	-	neg	-	369.229	6.09435	C20H34O6
Menthone 1,3-glyceryl ketal	1.222	1.0297	0.009232	up	-	pos	63187-41-7	479.334	6.77897	C13H24O3
N-(L-Arginino)succinate	2.0508	1.1089	0.009371	up	C03406	pos	2387-71-5	291.13	0.630167	C10H18N4O6
Cyclic ADP-Ribose	1.9725	0.8694	0.01023	down	C13050	neg	119340-53-3	540.054	0.7401	C15H21N5O13P2
2,3-Diaminopyridine	1.1329	1.036	0.01031	up	-	pos	-	110.072	0.565667	C5H7N3
3'-Adenylic Acid	2.0007	0.905	0.01031	down	C01367	pos	84-21-9	348.07	0.750367	C10H14N5O7P
Zingiberol	2.0934	0.8077	0.0104	down	-	neg	-	281.212	6.33952	C16H28O
Cytidylyl-(5'-3')-5'-inosinic acid homopolymer	2.6653	0.7002	0.01114	down	-	neg	-	325.537	3.01355	C19H25N7O15P2
PE(20:0/PGJ2)	1.1686	0.9731	0.01127	down	-	pos	-	848.538	7.50815	C45H80NO10P
Oxolinic acid	1.8834	1.0917	0.01175	up	C11342	pos	14698-29-4	279.1	6.38055	C13H11NO5
1-[(2R,5R)-4-Azidooxy-5-(hydroxymethyl)oxolan-2-yl]-5-methylpyrimidine-2,4-dione	1.8696	0.892	0.01175	down	-	neg	-	282.085	0.770017	C10H13N5O5
2-(Carbamoylamino)propanoic acid	1.0373	1.0442	0.01176	up	-	neg	-	131.045	0.52815	C4H8N2O3
Adenine	2.1277	0.8679	0.01199	down	C00147	pos	73-24-5	136.062	0.75835	C5H5N5
N8-Acetylspermidine	2.0633	0.8712	0.01242	down	C01029	pos	13431-24-8	188.176	0.501683	C9H21N3O
Caffeic acid 4-O-sulfate	1.3582	1.0806	0.01245	up	-	neg	151481-51-5	240.983	1.06142	C9H8O7S
PE(P-18:0/18:2(9Z,12Z))	1.3049	0.9382	0.0129	down	-	neg	205648-90-4	726.543	6.5903	C41H78NO7P
5-Hydroxycapsanthin	1.9236	1.0795	0.01309	up	-	pos	-	604.441	6.61177	C39H54O4
8-Hydroxyadenine	1.9039	0.9146	0.01312	down	-	pos	21149-26-8	152.057	1.98817	C5H5N5O
Midazolam	2.1194	1.1427	0.01352	up	C07524	pos	59467-70-8	326.085	5.393	C18H13ClFN3
Cytidine 5'-monophosphate-N-acetylneuraminic acid	2.6171	0.7663	0.01397	down	C00128	neg	3063-71-6	651.098	2.03832	C20H31N4O16P
L-Threonine	1.1779	1.034	0.01414	up	C00188	pos	72-19-5	120.066	0.541667	C4H9NO3
Spirolide F	2.0438	1.0961	0.01415	up	-	pos	183159-73-1	692.494	6.57985	C43H69NO8
Deoxyguanylic Acid	1.7314	0.8568	0.01433	down	C00362	neg	902-04-5	346.056	0.6527	C10H14N5O7P
5'-CMP	1.9108	0.9145	0.01514	down	C00055	pos	63-37-6	324.059	0.750367	C9H14N3O8P
UDP-glucose	2.5886	0.7867	0.01526	down	C00029	neg	133-89-1	565.048	0.6945	C15H24N2O17P2
Palatinose	1.246	1.0474	0.01549	up	C01742	neg	13718-94-0	377.086	0.680783	C12H22O11
22-Hydroxydocosanoic acid	1.3731	1.0527	0.01588	up	C19623	pos	-	321.315	7.29382	C22H44O3
Lactulose	1.6114	1.0644	0.01642	up	C07064	pos	4618-18-2	365.105	0.598317	C12H22O11
Oxiracetam	1.6111	1.0706	0.01648	up	-	pos	-	176.103	0.654183	C6H10N2O3
UDP-N-acetyl-D-mannosamine	2.9761	0.7269	0.01736	down	C01170	neg	-	606.075	0.8138	C17H27N3O17P2
11-Hydroxy-9-tridecenoic acid	1.7338	0.918	0.01738	down	-	pos	105798-56-9	457.35	6.84243	C13H24O3
P-Tolyl Sulfate	2.6149	0.7531	0.018	down	-	neg	-	187.007	4.6756	C7H8O4S
L-Histidine	1.0585	1.0263	0.01849	up	C00135	pos	71-00-1	156.077	0.565667	C6H9N3O2
PE-NMe(20:3(8Z,11Z,14Z)/18:1(9Z))	1.2862	0.9576	0.01879	down	C01241	neg	-	826.561	7.45093	C44H80NO8P
DG(15:0/20:3(8Z,11Z,14Z)/0:0)	1.274	1.0694	0.01907	up	C00165	neg	-	585.487	6.83233	C38H68O5
Dihomo-gamma-linolenic acid	1.5064	1.1253	0.01972	up	C03242	neg	1783-84-2	351.255	6.71232	C20H34O2
L-Asparagine	1.2044	1.0403	0.01973	up	C00152	pos	70-47-3	133.061	0.533667	C4H8N2O3
Cortisol	3.0098	0.6152	0.02	down	C00735	neg	50-23-7	407.207	6.08183	C21H30O5
Uridine diphosphate-N-acetylglucosamine	2.6301	0.7737	0.02092	down	C00043	neg	528-04-1	606.075	0.702333	C17H27N3O17P2
Cerulenin	1.433	1.0836	0.02095	up	C12058	neg	17397-89-6	222.114	6.32402	C12H17NO3
Huperzine b	1.1181	1.0274	0.02135	up	C09866	pos	103548-82-9	530.347	6.61177	C16H20N2O
(+/-)17-HDoHE	1.4651	1.1061	0.02148	up	-	neg	-	343.228	6.37072	C22H32O3
PC(18:0/18:3(9Z,12Z,15Z))	1.1228	0.9782	0.02157	down	C00157	pos	-	784.584	7.1673	C44H82NO8P
2-Amino-2-methyl-1-propanol	1.172	1.0465	0.02166	up	-	pos	-	72.0814	0.670167	C4H11NO
DG(LTE4/i-14:0/0:0)	1.8589	0.887	0.02278	down	-	pos	-	256.821	0.565667	C40H69NO8S
Flumethasone	1.5255	1.0597	0.02339	up	C14479	pos	2135-17-3	443.222	7.07223	C22H28F2O5
N1-Acetylspermidine	1.7912	0.8998	0.02342	down	C00612	pos	14278-49-0	188.176	0.573683	C9H21N3O
Tetraethylene Glycol Monododecyl Ether	1.9651	0.9026	0.02343	down	-	pos	-	380.336	6.73122	C20H42O5
GPEtn(18:3/18:0)	1.4295	0.9541	0.02453	down	C00350	pos	-	742.539	6.96112	C41H76NO8P
Nepetaside	2.1141	0.8026	0.02458	down	-	neg	114076-56-1	345.156	6.04698	C16H26O8
Calcitroic acid	1.2475	1.0665	0.02458	up	C18230	neg	71204-89-2	395.221	6.60558	C23H34O4
Cincassiol B	2.2072	0.8604	0.02469	down	-	pos	73599-13-0	423.198	6.27688	C20H32O8
5-Carboxy-2'-deoxyuridine	1.5646	1.1233	0.02562	up	-	neg	-	307.035	1.0659	C10H12N2O7
13Z-Docosenamide	1.0391	1.0232	0.02579	up	-	pos	-	338.341	7.19117	C22H43NO
LysoPE(0:0/18:2(9Z,12Z))	1.0726	0.9769	0.02593	down	-	pos	-	478.292	6.5878	C23H44NO7P
1-(Hydroxymethyl)-5,5-dimethyl-2,4-imidazolidinedione	1.5586	1.0821	0.0261	up	-	pos	116-25-6	176.103	0.549667	C6H10N2O3
PC(18:2/0:0)	1.2911	0.9698	0.02628	down	-	pos	-	520.339	6.57985	C26H50NO7P
Piperine	2.1245	1.1064	0.02675	up	C03882	pos	94-62-2	286.144	6.31672	C17H19NO3
PG(20:4(5Z,7E,11Z,14Z)-OH(9)/i-22:0)	1.6377	1.0748	0.02682	up	-	pos	-	436.308	6.51608	C48H87O11P
Oxypurinol	1.0234	1.0351	0.02806	up	C07599	neg	2465-59-0	151.025	0.809317	C5H4N4O2
Cytidine monophosphate	1.909	0.817	0.02831	down	C05822;C00055	neg	63-37-6;84-52-6	304.034	0.723067	C9H14N3O8P
(9Z,11E,13S,15Z)-13-Hydroxyoctadeca-9,11,15-trienoic acid	1.3228	1.0507	0.0284	up	C16316	pos	-	277.216	6.46025	C18H30O3
Eicosapentaenoic Acid	1.1757	1.0536	0.02868	up	C06428	neg	10417-94-4	301.218	6.5668	C20H30O2
4-Aminophenylmannoside	1.9325	1.2375	0.02911	up	-	neg	-	306.077	6.12862	C12H17NO6
L-Cystine	2.2082	1.1679	0.02962	up	C00491	pos	56-89-3	241.031	0.525667	C6H12N2O4S2
Docosahexaenoic Acid	1.0063	1.0333	0.03001	up	C06429	neg	6217-54-5	327.233	6.60558	C22H32O2
Succinic Acid	1.3887	0.9285	0.03011	down	C00042	neg	110-15-6	117.018	1.49178	C4H6O4
(S)-2-Amino-4-methylsulfanyl-butane-1-thiol	1.1458	1.0352	0.0311	up	-	pos	-	134.045	0.622183	C5H13NS2
Pelargonidin 3-sophoroside	2.0421	0.9289	0.03119	down	C16305	pos	54542-60-8	616.177	6.18103	C28H33O14+
Noroxyhydrastinine	1.2982	1.0852	0.03163	up	-	neg	-	172.04	4.19753	C10H9NO3
Heteroxanthin	1.9264	1.098	0.03176	up	C16353	pos	29488-00-4;552-62-5	618.457	6.64375	C40H56O4
Methylmalonic Acid	1.2926	0.93	0.03205	down	C02170	neg	516-05-2	117.018	1.18055	C4H6O4
Cytidine 3'-Phosphate	1.3728	0.9382	0.03265	down	C05822	neg	84-52-6	322.045	0.7486	C9H14N3O8P
Uridine-5'-Monophosphate	2.7887	0.6792	0.03285	down	C00105	neg	58-97-9	323.029	1.23512	C9H13N2O9P
D-Tartaric Acid	1.4204	1.0763	0.03333	up	C00898	neg	147-71-7;87-69-4	149.008	0.708233	C4H6O6
Cimifugin	2.1339	0.9097	0.03384	down	C09000	pos	37921-38-3	676.234	6.18103	C16H18O6
PE(18:2(9Z,12Z)/18:1(9Z))	1.0001	0.971	0.03393	down	C00350	neg	-	740.524	7.38885	C41H76NO8P
O6-Carboxymethyl-2'-deoxy-guanosine	1.9776	1.1487	0.03417	up	-	pos	-	370.073	0.670167	C12H15N5O6
Epinephrine	2.1227	0.8421	0.03439	down	C00788	pos	51-43-4	166.086	6.19702	C9H13NO3
9-O-Acetylneuraminic acid	1.2826	0.9422	0.03583	down	-	neg	-	346.056	0.7441	C11H19NO9
SM(d18:1/22:6(5Z,7Z,10Z,13Z,16Z,19Z)-OH(4))	1.2571	1.0365	0.03651	up	-	pos	-	790.559	6.65948	C45H79N2O7P
Adenosine 3'-monophosphate	1.7762	0.8642	0.03703	down	C01367	neg	84-21-9	346.056	1.21095	C10H14N5O7P
8-Oxo-7,8-dihydrodeoxyguanine	1.628	0.9205	0.03798	down	-	pos	-	152.057	1.71463	C5H5N5O
Eicosapentaenoic acid ethyl ester	2.1433	1.1656	0.03818	up	C16184	pos	86227-47-6	353.247	6.96912	C22H34O2
GPEtn(20:3/16:0)	1.4292	0.9501	0.03832	down	C00350	pos	-	742.539	6.70727	C41H76NO8P
Citrulline	1.1801	1.0765	0.04008	up	C00327	neg	372-75-8	174.088	0.644867	C6H13N3O3
27-Norcholestanehexol	1.3466	1.0487	0.04011	up	-	pos	91999-66-5	472.363	6.65948	C26H46O6
3-Methyluridine	1.8331	1.2514	0.04033	up	-	neg	2140-69-4	279.06	1.26233	C10H14N2O6
(3S)-3-Amino-4-aminooxy-4-oxobutanoic acid	1.0847	0.9703	0.04136	down	-	pos	-	113.035	1.42677	C4H8N2O4
Kynurenine	2.1211	1.1683	0.04143	up	C00328	pos	343-65-7;2922-83-0	209.092	2.0962	C10H12N2O3
(2s)-2-[[(2s)-2-Acetamido-5-[[n-(Methylcarbamoyl)carbamimidoyl]amino]pentanoyl]-Methyl-Amino]-3-Phenyl-Propanoic Acid	1.4004	1.1548	0.042	up	-	neg	-	455.203	6.38167	C20H30N6O5
PC(20:4(8Z,11Z,14Z,17Z)/16:0)	1.0063	0.9814	0.04247	down	C00157	pos	-	782.568	6.71527	C44H80NO8P
7-Methylxanthine	1.0916	0.9253	0.04293	down	C16353	neg	552-62-5	165.04	6.79228	C6H6N4O2
Monoethylglycinexylidide	2.473	0.8132	0.04374	down	C16561	pos	7728-40-7	207.149	3.30462	C12H18N2O
5-Hydroxyindoleacetic acid	1.7499	1.0995	0.04495	up	C05635	pos	54-16-0	209.092	2.3767	C10H9NO3
2-(4-(Bis(carboxymethyl)amino)-3-(2-(2-(bis(carboxymethyl)amino)-5-methylphenoxy)ethoxy)phenyl)-1H-indole-6-carboxylic acid	2.3002	0.8829	0.0455	down	-	pos	-	614.181	6.17303	C32H31N3O12
TRIMOPROSTIL	1.3406	1.1293	0.04591	up	-	neg	-	399.252	6.75407	C23H38O4
ADP	1.1798	0.9485	0.04662	down	C00008	neg	58-64-0	426.023	0.8798	C10H15N5O10P2
Argininosuccinic acid	1.7897	1.1144	0.04667	up	C03406	pos	2387-71-5	291.13	0.541667	C10H18N4O6
S-3-oxodecanoyl cysteamine	2.3384	0.8668	0.04691	down	-	pos	-	246.152	6.33272	C12H23NO2S
Phytol	1.895	1.1194	0.04728	up	C01389	pos	7541-49-3;150-86-7;150-86-7	314.341	6.34068	C20H40O
Pseudouridine 5'-phosphate	1.9093	0.8591	0.04745	down	C01168	neg	1157-60-4	323.029	0.7486	C9H13N2O9P
Ergothioneine	1.607	0.9266	0.04792	down	C05570	pos	497-30-3	230.096	0.726367	C9H15N3O2S
