# Supplementary material for: Integrated proteomic and metabolomic profiling identifies distinct molecular signatures and metabolic pathways associated with obesity and potential targets for anti-obesity therapies
Source: Front Endocrinol (Lausanne). 2025 Jul 31;16:1625501. doi: 10.3389/fendo.2025.1625501 (PMC12350109; doi:10.3389/fendo.2025.1625501)
Supplement: Supplementary Table 6 — KEGG annotation analysis results of metabolites. [file Table6.xlsx]

## Sheet: Table S6
KEGG_A_Class	KEGG_B_Class	Genes Number
Metabolism	Global and overview maps	61
Metabolism	Amino acid metabolism	20
Metabolism	Nucleotide metabolism	19
Metabolism	Lipid metabolism	18
Metabolism	Carbohydrate metabolism	11
Metabolism	Biosynthesis of other secondary metabolites	11
Metabolism	Glycan biosynthesis and metabolism	10
Metabolism	Xenobiotics biodegradation and metabolism	8
Metabolism	Metabolism of cofactors and vitamins	7
Metabolism	Metabolism of terpenoids and polyketides	6
Metabolism	Energy metabolism	6
Metabolism	Metabolism of other amino acids	6
Human Diseases	Cancer: overview	9
Human Diseases	Infectious disease: bacterial	4
Human Diseases	Infectious disease: viral	4
Human Diseases	Endocrine and metabolic disease	3
Human Diseases	Drug resistance: antimicrobial	2
Human Diseases	Neurodegenerative disease	2
Human Diseases	Cancer: specific types	1
Human Diseases	Drug resistance: antineoplastic	1
Human Diseases	Substance dependence	1
Human Diseases	Infectious disease: parasitic	1
Human Diseases	Cardiovascular disease	1
Environmental Information Processing	Membrane transport	9
Environmental Information Processing	Signal transduction	5
Environmental Information Processing	Signaling molecules and interaction	3
Organismal Systems	Digestive system	10
Organismal Systems	Nervous system	9
Organismal Systems	Endocrine system	5
Organismal Systems	Sensory system	2
Organismal Systems	Aging	1
Organismal Systems	Circulatory system	1
Organismal Systems	Immune system	1
Organismal Systems	Environmental adaptation	1
Organismal Systems	Excretory system	1
Cellular Processes	Transport and catabolism	5
Cellular Processes	Cell growth and death	2
Cellular Processes	Cellular community - prokaryotes	1
