# Supplementary material for: Integrated proteomic and metabolomic profiling identifies distinct molecular signatures and metabolic pathways associated with obesity and potential targets for anti-obesity therapies
Source: Front Endocrinol (Lausanne). 2025 Jul 31;16:1625501. doi: 10.3389/fendo.2025.1625501 (PMC12350109; doi:10.3389/fendo.2025.1625501)
Supplement: Supplementary Table 7 — Correlation analysis results between key molecules and clinical information. [file Table7.xlsx]

## Sheet: Table S7_cor
	BMI	TC	LDL	HDL	TG	Glu	ALT	AST	Uric Acid	Creatinine	Blood Urea Nitrogen	History of FLD	History of Diabetes
MYH9	0.164602	-0.279232	-0.30495	0.114376	-0.0925358	-0.0884971	-0.232554	-0.233315	0.341771	0.400956	0.0601353	-0.0495387	-0.0112808
KRT1	0.322624	0.0235129	0.012942	-0.130488	0.399703	-0.107948	0.0477566	0.0355771	0.140309	-0.619215	0.180746	0.445986	-0.0968276
NF1	-0.41639	0.00113808	0.0600862	0.0141527	-0.429338	-0.0125355	0.214822	0.263631	0.00372933	0.353952	-0.429777	-0.458535	-0.00468801
ATR	-0.428798	-0.185419	-0.290417	0.403659	-0.226126	-0.503876	-0.168935	-0.0746697	-0.110037	0.0269169	-0.341697	-0.541603	-0.547412
LRRK2	-0.259242	0.119628	-0.032558	0.340943	-0.0711934	-0.418174	0.183192	0.230294	-0.291326	-0.103307	0.207922	-0.45746	-0.74828
Diniconazole	0.718692	-0.0127648	0.0815385	-0.28294	-0.0935958	-0.00506807	-0.128189	-0.176621	0.288994	0.0532573	-0.0492209	0.757568	0.461358
4-Vinylcyclohexene	0.853706	0.0112922	0.122179	-0.408916	0.323766	0.0536861	-0.142773	-0.206501	0.326039	-0.266724	0.343561	0.896615	0.383283
(R)-(+)-Ropivacaine	0.842452	-0.0139488	0.100605	-0.405256	0.329652	0.0830144	-0.133172	-0.197534	0.320608	-0.255498	0.343182	0.89468	0.381703
Octanamide	0.812839	0.050897	0.112968	-0.314899	0.300048	0.0465114	-0.0229736	-0.0818916	0.333468	-0.28395	0.322361	0.863222	0.380382
Asparagine-betaxanthin	-0.764757	0.241459	0.0539827	0.34292	0.152119	0.179052	0.234289	0.2437	-0.3906	0.0963754	0.0900624	-0.736934	-0.276793

## Sheet: Table S7_pvalue
	BMI	TC	LDL	HDL	TG	Glu	ALT	AST	Uric Acid	Creatinine	Blood Urea Nitrogen	History of FLD	History of Diabetes
MYH9	0.488011	0.233162	0.191088	0.631121	0.698001	0.710625	0.323808	0.322183	0.140247	0.0797659	0.801162	0.835693	0.962352
KRT1	0.165336	0.921618	0.956813	0.583458	0.047639	0.650548	0.841531	0.881627	0.555185	0.00359906	0.44571	0.0487292	0.684669
NF1	0.0678177	0.996201	0.801321	0.952777	0.0488765	0.958168	0.363066	0.261398	0.98755	0.125755	0.0585899	0.0420105	0.98435
ATR	0.0592309	0.433833	0.214184	0.0475682	0.337736	0.0235005	0.476467	0.754381	0.64421	0.910312	0.14034	0.0136456	0.0124818
LRRK2	0.269715	0.615419	0.891613	0.141274	0.765501	0.0665288	0.439472	0.328665	0.212689	0.664713	0.379048	0.0425563	0.000147979
Diniconazole	0.00035696	0.957403	0.732546	0.226754	0.6947	0.983082	0.590165	0.456332	0.21654	0.823539	0.836734	0.0001095	0.0406032
4-Vinylcyclohexene	1.69279e-06	0.962314	0.607849	0.0734231	0.163759	0.82214	0.548187	0.382386	0.160651	0.255636	0.138048	8.75885e-08	0.0952886
(R)-(+)-Ropivacaine	3.15863e-06	0.953457	0.673009	0.0370888	0.155793	0.727879	0.575671	0.403836	0.168146	0.276938	0.138512	1.02744e-07	0.0967767
Octanamide	1.32697e-05	0.831249	0.635356	0.176281	0.198682	0.845615	0.923411	0.731428	0.150775	0.225028	0.165701	9.58361e-07	0.098034
Asparagine-betaxanthin	8.5945e-05	0.305088	0.821172	0.138833	0.52202	0.450055	0.320109	0.300483	0.0886151	0.686069	0.705723	0.000210222	0.237441
